# Supplementary material for: Cross-kingdom regulation of gene expression in giant pandas via plant-derived miRNA
Source: Front Vet Sci. 2025 Feb 28;12:1509698. doi: 10.3389/fvets.2025.1509698 (PMC11906662; doi:10.3389/fvets.2025.1509698)
Supplement: Supplementary file 1 [file Data_Sheet_1.zip]

Archive with 30 entries (24 files):
- Data Sheet 1/
- Data Sheet 1/Supplementary Figure/
- Data Sheet 1/Supplementary Figure/Figure S1 Original figures/
- Data Sheet 1/Supplementary Figure/Figure S1 Original figures/Figure S1A.pdf
- Data Sheet 1/Supplementary Figure/Figure S1 Original figures/Figure S1B.pdf
- Data Sheet 1/Supplementary Figure/Figure S1 Sankey diagram of the relationship between miRNA and corresponding target genes.tif
- Data Sheet 1/Supplementary Figure/Figure S2 Original figures/
- Data Sheet 1/Supplementary Figure/Figure S2 Original figures/Figure S2A osa-miR528-5p GOenrichment.pdf
- Data Sheet 1/Supplementary Figure/Figure S2 Original figures/Figure S2B ath-miR159c GOenrichment.pdf
- Data Sheet 1/Supplementary Figure/Figure S2 Original figures/Figure S2C osa-miR166d-5p GOenrichment.pdf
- Data Sheet 1/Supplementary Figure/Figure S2 Original figures/Figure S2D aly-miR158b-3p GOenrichment.pdf
- Data Sheet 1/Supplementary Figure/Figure S2 Original figures/Figure S2E ath-miR159b-3p GOenrichment.pdf
- Data Sheet 1/Supplementary Figure/Figure S2 Original figures/Figure S2F lus-miR159b GOenrichment.pdf
- Data Sheet 1/Supplementary Figure/Figure S2 Original figures/Figure S2G ppt-miR408b GOenrichment.pdf
- Data Sheet 1/Supplementary Figure/Figure S2 Original figures/Figure S2H tae-miR9772 GOenrichment.pdf
- Data Sheet 1/Supplementary Figure/Figure S2 Results of GO functional enrichment of miRNAs' target gene..tif
- Data Sheet 1/Supplementary Figure/Figure S3 Original figures/
- Data Sheet 1/Supplementary Figure/Figure S3 Original figures/Figure S3A ppt-miR408bKEGGenrichment.pdf
- Data Sheet 1/Supplementary Figure/Figure S3 Original figures/Figure S3B osa-miR528-5pKEGGenrichment.pdf
- Data Sheet 1/Supplementary Figure/Figure S3 Original figures/Figure S3C ath-miR159b-3pKEGGenrichment.pdf
- Data Sheet 1/Supplementary Figure/Figure S3 Original figures/Figure S3D ath-miR159cKEGGenrichment.pdf
- Data Sheet 1/Supplementary Figure/Figure S3 Original figures/Figure S3E osa-miR166d-5pKEGGenrichment.pdf
- Data Sheet 1/Supplementary Figure/Figure S3 Original figures/Figure S3Flus-miR159bKEGGenrichment.pdf
- Data Sheet 1/Supplementary Figure/Figure S3 Results of KEGG functional enrichment of miRNAs' target gene.tif
- Data Sheet 1/Supplementary Table/
- Data Sheet 1/Supplementary Table/Table S1 Individual information of giant pandas used in this study.xlsx
- Data Sheet 1/Supplementary Table/Table S2 Statistical analysis of peripheral blood miRNA sequencing data in giant pandas.xlsx
- Data Sheet 1/Supplementary Table/Table S3 Known plant miRNAs and their mature forms in the peripheral blood of giant pandas.xlsx
- Data Sheet 1/Supplementary Table/Table S4  Reference sequence alignment analysis results of three bamboos.xlsx
- Data Sheet 1/Supplementary Table/Table S5 All known miRNAs and their mature forms in bamboos.xlsx
