# Supplementary material for: Cross-kingdom regulation of gene expression in giant pandas via plant-derived miRNA
Source: Front Vet Sci. 2025 Feb 28;12:1509698. doi: 10.3389/fvets.2025.1509698 (PMC11906662; doi:10.3389/fvets.2025.1509698)
Supplement: Supplementary file 1 [file Data_Sheet_1.zip › Data Sheet 1/Supplementary Table/Table S1 Individual information of giant pandas used in this study.xlsx]

## Sheet: Sheet1
Table S1 Individual information of giant pandas used in this study
Number	Name	Sex	Age	Pedigree number	Sample name	Group	Blood collection volume	Health
1	Ximeng	male	29 Y	399	ME_1	male adult, ME	10 mL	normal
2	Didi	male	28 Y	413	ME_2		10 mL	normal
3	Gaogao	male	31 Y	415	ME_3		10 mL	normal
4	Yingying	female	31 Y	382	FE_1	female adult, FE	10 mL	normal
5	Baiyun	female	32Y	371	FE_2		10 mL	normal
6	Yueyue	female	29 Y	404	FE_3		10 mL	normal
7	Douban	female	0.5Y	1297	FY	female young, FY	10ml	normal
8	Douban	female		1297				normal
9	Douban	female		1297				normal
