# Supplementary material for: Cross-kingdom regulation of gene expression in giant pandas via plant-derived miRNA
Source: Front Vet Sci. 2025 Feb 28;12:1509698. doi: 10.3389/fvets.2025.1509698 (PMC11906662; doi:10.3389/fvets.2025.1509698)
Supplement: Supplementary file 1 [file Data_Sheet_1.zip › Data Sheet 1/Supplementary Table/Table S2 Statistical analysis of peripheral blood miRNA sequencing data in giant pandas.xlsx]

## Sheet: Sheet1
Table S2 Statistical analysis of peripheral blood miRNA sequencing data in giant pandas
Sample	Total_reads	Total Bases	Q20	Q30	GC content	Clean reads
FY	12592889 (100.00%)	0.630G	0.9927	0.9679	0.5228	12391004 (98.40%)
FE_2	13281280 (100.00%)	0.664G	0.9923	0.9704	0.5226	12978627 (97.72%)
FE_3	11813550 (100.00%)	0.591G	0.9928	0.9742	0.5206	11308302 (95.72%)
FE_1	11029245 (100.00%)	0.551G	0.9882	0.9617	0.5252	10829979 (98.19%)
ME_3	11970869 (100.00%)	0.599G	0.9887	0.9565	0.517	11305635 (94.44%)
ME_2	10653152 (100.00%)	0.533G	0.9892	0.961	0.5263	10471341 (98.29%)
ME_1	10807062 (100.00%)	0.540G	0.9925	0.9726	0.5228	10573744 (97.84%)
