# Supplementary material for: Cross-kingdom regulation of gene expression in giant pandas via plant-derived miRNA
Source: Front Vet Sci. 2025 Feb 28;12:1509698. doi: 10.3389/fvets.2025.1509698 (PMC11906662; doi:10.3389/fvets.2025.1509698)
Supplement: Supplementary file 1 [file Data_Sheet_1.zip › Data Sheet 1/Supplementary Table/Table S3 Known plant miRNAs and their mature forms in the peripheral blood of giant pandas.xlsx]

## Sheet: known_hairpin_mature
	Table S3 Known plant miRNAs and their mature forms in the peripheral blood of giant pandas
precursor_id	mature_id	mature_seq
aly-MIR158b	aly-miR158b-3p	UCCCAAAUGUAGACAAAGC
aly-MIR408	aly-miR408-5p	CAGGGAACAAGCAGAGCAUGG
aof-MIR5139b	aof-miR5139b	AUCAACCUGGCUCUGAUACCA
ata-MIR9672	ata-miR9672-5p	CUUAAUGACAGUCGUGGUGUC
ata-MIR9674c	ata-miR9674c-3p	GGUGCUAUGGAUAAAUUCAAC
ath-MIR156a	ath-miR156a-5p	UGACAGAAGAGAGUGAGCAC
ath-MIR156g	ath-miR156g	CGACAGAAGAGAGUGAGCAC
ath-MIR157a	ath-miR157a-5p	UUGACAGAAGAUAGAGAGCAC
ath-MIR158a	ath-miR158a-3p	UCCCAAAUGUAGACAAAGCA
ath-MIR159a	ath-miR159a	UUUGGAUUGAAGGGAGCUCUA
ath-MIR159b	ath-miR159b-3p	UUUGGAUUGAAGGGAGCUCUU
ath-MIR159c	ath-miR159c	UUUGGAUUGAAGGGAGCUCCU
ath-MIR396a	ath-miR396a-3p	GUUCAAUAAAGCUGUGGGAAG
ath-MIR398b	ath-miR398b-3p	UGUGUUCUCAGGUCACCCCUG
ath-MIR408	ath-miR408-3p	AUGCACUGCCUCUUCCCUGGC
ath-MIR408	ath-miR408-5p	ACAGGGAACAAGCAGAGCAUG
ath-MIR5658	ath-miR5658	AUGAUGAUGAUGAUGAUGAAA
bdi-MIR531	bdi-miR531	GAUGCUCGCCGGAGCAGCGUGCUG
bra-MIR158	bra-miR158-3p	UUUCCAAAUGUAGACAAAGCA
bra-MIR408	bra-miR408-5p	GGGAGCCAGGGAAGAGGCAGU
cas-MIR156g	cas-miR156g	GACAGAAGAGAGUGAGCAC
cca-MIR156b	cca-miR156b	UGACAGAAGAGAGUGAGCAUA
cpa-MIR8155	cpa-miR8155	UAACCUGGCUCUGAUACCA
fve-MIR159c	fve-miR159c	AUUGGAUUGAAGGGAGCUCCC
gma-MIR396a	gma-miR396a-3p	UUCAAUAAAGCUGUGGGAAG
gma-MIR408d	gma-miR408d	UGCACUGCCUCUUCCCUGGC
gma-MIR5368	gma-miR5368	GGACAGUCUCAGGUAGACA
hbr-MIR156	hbr-miR156	UUGACAGAAGAUAGAGAGC
lja-MIR11117a	lja-miR11117a-3p	UUAUGGAGGAAGAGGAAGAAG
lus-MIR159b	lus-miR159b	UUUGGAUUGAAGGGAGCUCUC
mdm-MIR159a	mdm-miR159a	CUUGGAUUGAAGGGAGCUCC
mdm-MIR396a	mdm-miR396a	UUCCACAGCUUUCUUGAACAG
osa-MIR156l	osa-miR156l-5p	CGACAGAAGAGAGUGAGCAUA
osa-MIR159a	osa-miR159a.1	UUUGGAUUGAAGGGAGCUCUG
osa-MIR159c	osa-miR159c	AUUGGAUUGAAGGGAGCUCCA
osa-MIR159d	osa-miR159d	AUUGGAUUGAAGGGAGCUCCG
osa-MIR159e	osa-miR159e	AUUGGAUUGAAGGGAGCUCCU
osa-MIR166d	osa-miR166d-5p	GGAAUGUUGUCUGGCUCGAGG
osa-MIR396a	osa-miR396a-3p	GUUCAAUAAAGCUGUGGGAA
osa-MIR408	osa-miR408-3p	CUGCACUGCCUCUUCCCUGGC
osa-MIR528	osa-miR528-5p	UGGAAGGGGCAUGCAGAGGAG
ppe-MIR1511	ppe-miR1511-3p	ACCUGGCUCUGAUACCAUAAC
ppt-MIR408b	ppt-miR408b	UGCACUGCCUCUUCCCUGGCU
pta-MIR1313	pta-miR1313	UACCACUGAAAUUAUUGUUCG
pta-MIR159a	pta-miR159a	UUGGAUUGAAGGGAGCUCCA
pta-MIR159c	pta-miR159c	CUUGGAUUGAAGGGAGCUCCC
rgl-MIR5139	rgl-miR5139	AAACCUGGCUCUGAUACCA
sly-MIR9476	sly-miR9476-3p	AAAAAGAUGCAGGACUAGACC
sof-MIR159c	sof-miR159c	CUUGGAUUGAAGGGAGCUCCU
stu-MIR156f	stu-miR156f-5p	CUGACAGAAGAGAGUGAGCA
tae-MIR1121	tae-miR1121	AGUAGUGAUCUAAACGCUCUUA
tae-MIR531	tae-miR531	CGCUCGCCGGAGCAGCGUGCA
tae-MIR9653a	tae-miR9653a-3p	UUUGAGACUUUGGCCAUGGCC
tae-MIR9672a	tae-miR9672a-3p	CCACGACUGUCAUUAAGCAUC
tae-MIR9772	tae-miR9772	UGAGAUGAGAUUACCCCAUAC
tae-MIR9774	tae-miR9774	CAAGAUAUUGGGUAUUUCUGUC
zma-MIR396g	zma-miR396g-5p	UCCCACAGCUUUAUUGAACUG
