# Supplementary material for: Cross-kingdom regulation of gene expression in giant pandas via plant-derived miRNA
Source: Front Vet Sci. 2025 Feb 28;12:1509698. doi: 10.3389/fvets.2025.1509698 (PMC11906662; doi:10.3389/fvets.2025.1509698)
Supplement: Supplementary file 1 [file Data_Sheet_1.zip › Data Sheet 1/Supplementary Table/Table S4 Reference sequence alignment analysis results of three bamboos.xlsx]

## Sheet: Sheet1
Table S4 Reference sequence alignment analysis results of three bamboos
Sample	BJZ1	FZY1	JZS1
Total Reads	14633007	8831084	10018482
Match Reads	6174146	5519515	6151096
Match Rate (%)	42.19	62.5	61.4
Not Match Rate (%)	57.81	37.5	38.6
