# Supplementary material for: Cross-kingdom regulation of gene expression in giant pandas via plant-derived miRNA
Source: Front Vet Sci. 2025 Feb 28;12:1509698. doi: 10.3389/fvets.2025.1509698 (PMC11906662; doi:10.3389/fvets.2025.1509698)
Supplement: Supplementary file 1 [file Data_Sheet_1.zip › Data Sheet 1/Supplementary Table/Table S5 All known miRNAs and their mature forms in bamboos.xlsx]

## Sheet: Sheet1
Table S5 All known miRNAs and their mature forms in bamboos
>aau-miR160
TGGCATACAGGGAGCCAGGCA
>aau-miR172
TGAGAATCTTGATGATGCTGCAT
>aau-miR396
TTCCACAGCTTTCTTGAACTG
>aau-miR319
TTGGACTGAAGGGAGCTCCCT
>aau-miR2086
GACATGAATGCAGAACTGGAA
>aau-miR162
TCGATAAACCTCTGCATCCAG
>aau-miR168
ATTCAGTTGATGCAAGGCGGGATC
>ahy-miR156a
TGACAGAAGAGAGAGAGCAC
>ahy-miR156b-5p
TTGACAGAAGATAGAGAGCAC
>ahy-miR156b-3p
GCTCTCTAAGCTTCTGTCATC
>ahy-miR156c
TTGACAGAAGAGAGAGAGCAC
>ahy-miR159
TTTGGATTGAAGGGAGCTCTA
>ahy-miR160-5p
TGCCTGGCTCCCTGAATGCCA
>ahy-miR160-3p
GCATGAAGGGAGTCACGCAGG
>ahy-miR167-5p
TGAAGCTGCCAGCATGATCTT
>ahy-miR167-3p
AGATCATGTGGCAGTTTCACC
>ahy-miR394
TTGGCATTCTGTCCACCTCC
>ahy-miR398
TGTGTTCTCAGGTCACCCCT
>ahy-miR408-5p
CTGGGAACAGGCAGAGCATGA
>ahy-miR408-3p
ATGCACTGCCTCTTCCCTGGC
>ahy-miR3508
TAGAGGGTCCCCATGTTCTCA
>ahy-miR3509-5p
ATACTTGAGAGCCGTTAGATGA
>ahy-miR3509-3p
ATCTAACGACTCTCAGATATCA
>ahy-miR3510
TTATACCATCTTGCGAGACTGA
>ahy-miR3511-5p
GCCAGGGCCATGAATGCAGA
>ahy-miR3511-3p
TGTTACTATGGCATCTGGTAA
>ahy-miR3512
CGCAAATGATGACAAATAGA
>ahy-miR3513-5p
TTAATTTCTGAGTTTGTCATC
>ahy-miR3513-3p
TTGATAAGATAGAAATTGTAT
>ahy-miR3514-5p
AGGATTCTGTATTAACGGTGGA
>ahy-miR3514-3p
TCACCGTTAATACAGAATCCTT
>ahy-miR3515
AATGTAGAAAATGAACGGTAT
>ahy-miR3516
GCTGGGTGATATTGACAGAAG
>ahy-miR3517
CTGACCACTGTGATCCCGGAA
>ahy-miR3518
TGACCTTTGGGGATATTCGTG
>ahy-miR3519
TCAATCAATGACAGCATTTCA
>ahy-miR3520-5p
AGGTGATGGTGAATATCTTATC
>ahy-miR3520-3p
AAGGGAGACGTTTGAATTATC
>ahy-miR3521
TGGTGAGTCGTATACATACTG
>aly-miR156a-5p
TGACAGAAGAGAGTGAGCAC
>aly-miR156a-3p
GCTCACTGCTCTTTCTGTCAGA
>aly-miR156b-5p
TGACAGAAGAGAGTGAGCAC
>aly-miR156b-3p
GCTCACCTCTCTTTCTGTCAGT
>aly-miR156c-5p
TGACAGAAGAGAGTGAGCAC
>aly-miR156c-3p
GCTCACTGCTCTATCTGTCAGA
>aly-miR156d-5p
TGACAGAAGAGAGTGAGCAC
>aly-miR156d-3p
GCTCACTCTCTTTCTGTCATA
>aly-miR156e-5p
TGACAGAAGAGAGTGAGCAC
>aly-miR156e-3p
GCTTACTCTCTCTCTGTCACC
>aly-miR156f-5p
TGACAGAAGAGAGTGAGCAC
>aly-miR156f-3p
GCTCACTCTCTATCTGTCACC
>aly-miR156g-5p
CGACAGAAGAGAGTGAGCAC
>aly-miR156g-3p
GCTTACTCTCTTCTTGTCTCC
>aly-miR156h-5p
TGACAGAAGAAAGAGAGCAC
>aly-miR156h-3p
GCTCTCTTTCCTTCTGCCACC
>aly-miR157a-5p
TTGACAGAAGATAGAGAGCAC
>aly-miR157a-3p
GCTCTCTAGCCTTCTGTCATCA
>aly-miR157b-5p
TTGACAGAAGATAGAGAGCAC
>aly-miR157b-3p
GCTCTCTAAGCTTCTGTCATCA
>aly-miR157c-5p
TTGACAGAAGATAGAGAGCAC
>aly-miR157c-3p
GCTCTCTATACTTCTGTCACC
>aly-miR157d-5p
TGACAGAAGATAGAGAGCAC
>aly-miR157d-3p
GCTCTCTATGCTTCTGTCATC
>aly-miR158a-5p
CTTTGTCTACAATTTTGGAAA
>aly-miR158a-3p
TCCCAAATGTAGACAAAGCA
>aly-miR159a-5p
GAGCTCCTTGAAGTTCAAACG
>aly-miR159a-3p
TTTGGATTGAAGGGAGCTCTA
>aly-miR159b-5p
GAGCTCCTTGAAGTTCAATGG
>aly-miR159b-3p
TTTGGATTGAAGGGAGCTCTT
>aly-miR159c-5p
GAGCTCCCTTCCTCCAAAACG
>aly-miR159c-3p
TTTGGATTGAAGGGAGCTCCT
>aly-miR319a-5p
AGAGCTTCCTTGAGTCCATTC
>aly-miR319a-3p
TTGGACTGAAGGGAGCTCCCT
>aly-miR319b-5p
AGAGCTTTCTTCGGTCCACTC
>aly-miR319b-3p
TTGGACTGAAGGGAGCTCCCT
>aly-miR319c-5p
GGAGATTCTTTCAGTCCAGTC
>aly-miR319c-3p
TTGGACTGAAGGGAGCTCCTT
>aly-miR160a-5p
TGCCTGGCTCCCTGTATGCCA
>aly-miR160a-3p
GCGTATGAGGAGCCATGCATA
>aly-miR160b-5p
TGCCTGGCTCCCTGTATGCCA
>aly-miR160b-3p
GCGTACAGAGTAGTCAAGCATG
>aly-miR160c-5p
TGCCTGGCTCCCTGTATGCCA
>aly-miR160c-3p
GCGTACAAGGAGCCAAGCATG
>aly-miR161-5p.2
TCAATGCATTGAAAGTGACTA
>aly-miR161-5p.1
TTGAAAGTGACTACATCGGGG
>aly-miR161-3p.1
CCGGTTTAGTCACTTTCAC
>aly-miR161-3p.2
GTCACTTTCACTGCATTAATC
>aly-miR162a-5p
GGAGGCAGCGGTTCATCGATC
>aly-miR162a-3p
TCGATAAACCTCTGCATCCAG
>aly-miR162b-5p
GGAGGCAGCGGTTCATCGATC
>aly-miR162b-3p
TCGATAAACCTCTGCATCCAG
>aly-miR164a-5p
TGGAGAAGCAGGGCACGTGCA
>aly-miR164a-3p
CACGTACTCCCCTTCTCCAAC
>aly-miR164b-5p
TGGAGAAGCAGGGCACGTGCA
>aly-miR164b-3p
CATGTGCCCATCTTCACCATC
>aly-miR164c-5p
TGGAGAAGCAGGGCACGTGCG
>aly-miR164c-3p
CACGTGTTCTACTCCTCCAAC
>aly-miR165a-5p
GAATGTTGTCTGGATCGAGG
>aly-miR165a-3p
TCGGACCAGGCTTCATCCCC
>aly-miR165b-5p
GAATGTTGTTTGGATCGAGG
>aly-miR165b-3p
TCGGACCAGGCTTCATCCCC
>aly-miR166a-5p
GGAATGTTGTCTGGCTCGAGG
>aly-miR166a-3p
TCGGACCAGGCTTCATTCCCC
>aly-miR166b-5p
GGACTGTTGTCTGGCTCGAGG
>aly-miR166b-3p
TCGGACCAGGCTTCATTCCCC
>aly-miR166c-5p
GGAATGTTGTCTGGCTCGAGG
>aly-miR166c-3p
TCGGACCAGGCTTCATTCCCC
>aly-miR166d-5p
GGAATGTTGTCTGGCTCGAGG
>aly-miR166d-3p
TCGGACCAGGCTTCATTCCCC
>aly-miR166e-5p
GGAATGTTGTCTGGCACGAGG
>aly-miR166e-3p
TCGGACCAGGCTTCATTCCCC
>aly-miR166f-5p
TGAATGATGCCTGGCTCGAGA
>aly-miR166f-3p
TCGGACCAGGCTTCATTCCCC
>aly-miR166g-5p
GGAATGTTGTTTGGCTCGAGG
>aly-miR166g-3p
TCGGACCAGGCTTCATTCCCC
>aly-miR167a-5p
TGAAGCTGCCAGCATGATCTA
>aly-miR167a-3p
GATCATGTTCGCAGTTTCACC
>aly-miR167b-5p
TGAAGCTGCCAGCATGATCTA
>aly-miR167b-3p
GGTCATGCTCTGACAGCCTCACT
>aly-miR167c-5p
TAAGCTGCCAGCATGATCTTG
>aly-miR167c-3p
AGGTCATGCTGGTAGTTTCAC
>aly-miR167d-5p
TGAAGCTGCCAGCATGATCTGG
>aly-miR167d-3p
AGGTCATCCTGCAGCTTCAGT
>aly-miR168a-5p
TCGCTTGGTGCAGGTCGGGAA
>aly-miR168a-3p
CCCGCCTTGCATCAACTGAAT
>aly-miR168b-5p
TCGCTTGGTGCAGGTCGGGAA
>aly-miR168b-3p
CCCGTCTTGTATCAACTGAAT
>aly-miR169a-5p
CAGCCAAGGATGACTTGCCGA
>aly-miR169a-3p
GGCAAGTTGTCCTTGGCTACA
>aly-miR169b-5p
CAGCCAAGGATGACTTGCCGG
>aly-miR169b-3p
GGCAAGTTGTCCTTCGGCTACA
>aly-miR169c-5p
CAGCCAAGGATGACTTGCCGG
>aly-miR169c-3p
GGCAAGTCATCTCTGGCTATG
>aly-miR169d-5p
TGAGCCAAGGATGACTTGCCG
>aly-miR169d-3p
GCAAGTTGACCTTGGCTCTGT
>aly-miR169e-5p
TGAGCCAAGGATGACTTGCCG
>aly-miR169e-3p
GCAAGTTGACCTTGGCTCTGT
>aly-miR169f-5p
TGAGCCAAGGATGACTTGCCG
>aly-miR169f-3p
GCAAGTTGACCTTGGCTCTGC
>aly-miR169g-5p
TGAGCCAAGGATGACTTGCCG
>aly-miR169g-3p
GCAAGTTGACCTTGGCTCTGT
>aly-miR169h-5p
TAGCCAAGGATGACTTGCCTG
>aly-miR169h-3p
GGCAGTCTCCTTGGCTATT
>aly-miR169i-5p
TAGCCAAGGATGACTTGCCTG
>aly-miR169i-3p
GGCAGTCTCCTTGGATATC
>aly-miR169j-5p
TAGCCAAGGATGACTTGCCTG
>aly-miR169j-3p
GGCAGTCTCCTTGGCTATC
>aly-miR169k-5p
TAGCCAAGGATGACTTGCCTG
>aly-miR169k-3p
GGCAGTCTCCTTGGCTATC
>aly-miR169l-5p
TAGCCAAGGATGACTTGCCTG
>aly-miR169l-3p
GGCAGTCTCCTTGGCTATC
>aly-miR169m-5p
TAGCCAAGGATGACTTGCCTG
>aly-miR169m-3p
GGCAGTCTTCTTGGCTATC
>aly-miR169n-5p
TAGCCAAAGATGACTTGCCTG
>aly-miR169n-3p
GGCAGTCTCTTTGGCTATC
>aly-miR170-5p
TATTGGCCTGGTTCACTCAGA
>aly-miR170-3p
TGATTGAGCCGTGTCAATATC
>aly-miR171a-5p
TATTGGCCTGGTTCACTCAGA
>aly-miR171a-3p
TGATTGAGCCGCGCCAATATC
>aly-miR171b-5p
AGATATTAGTGCGGTTCAATC
>aly-miR171b-3p
TTGAGCCGTGCCAATATCACG
>aly-miR171c-5p
AGATATTGGTGCGGTTCAATC
>aly-miR171c-3p
TTGAGCCGTGCCAATATCACG
>aly-miR172a-5p
GTGGCATCATCAAGATTCACA
>aly-miR172a-3p
AGAATCTTGATGATGCTGCAT
>aly-miR172b-5p
GCAGCACCATCAAGATTCACA
>aly-miR172b-3p
AGAATCTTGATGATGCTGCAT
>aly-miR172c-5p
GGAGCATCATCAAGATTCACA
>aly-miR172c-3p
AGAATCTTGATGATGCTGCAG
>aly-miR172d-5p
GCAACATCTTCAAGATTCAGA
>aly-miR172d-3p
AGAATCTTGATGATGCTGCAG
>aly-miR172e-5p
GCAGCACCATTAAGATTCAC
>aly-miR172e-3p
GAATCTTGATGATGCTGCAT
>aly-miR173a-5p
TTCGCTTGCAGAGAGAAATCAC
>aly-miR173a-3p
GATTCTCTGTGCAAGTGGAAG
>aly-miR390a-5p
AAGCTCAGGAGGGATAGCGCC
>aly-miR390a-3p
CGCTATCCATCCTGAGTTTCA
>aly-miR390b-5p
AAGCTCAGGAGGGATAGCGCC
>aly-miR390b-3p
CGCTATCCATCCTGAGTTCCA
>aly-miR391-5p
TTCGCAGGAGAGATAGCGCCA
>aly-miR391-3p
ACGGTATCTCTCCTACGTAGC
>aly-miR393a-5p
TCCAAAGGGATCGCATTGATCC
>aly-miR393a-3p
ATCATGCTATCTCTTTGGATT
>aly-miR393b-5p
TCCAAAGGGATCGCATTGATCC
>aly-miR393b-3p
ATCATGCGATCTCTTTGGATT
>aly-miR394a-5p
TTGGCATTCTGTCCACCTCC
>aly-miR394a-3p
AGGTGGGTATACTGCCAATA
>aly-miR394b-5p
TTGGCATTCTGTCCACCTCC
>aly-miR394b-3p
AGGTGGACATATTGCCAACA
>aly-miR395b-5p
GTTCCCTTTAACGCTTCATTG
>aly-miR395b-3p
CTGAAGTGTTTGGGGGGACTC
>aly-miR395c-5p
GTTCCCTTTAACGCTTCATTG
>aly-miR395c-3p
CTGAAGTGTTTGGGGGGACTT
>aly-miR395d-5p
GTTCTCCCGAACACTTCATTG
>aly-miR395d-3p
CTGAAGTGTTTGGGGGAACTC
>aly-miR395e-5p
GTTCCTCTGAGCACTTCATTG
>aly-miR395e-3p
CTGAAGTGTTTGGGGGAACTC
>aly-miR395f-5p
GTTCCCTTAAACGCTTTATTG
>aly-miR395f-3p
CTGAAGTGTTTGGGGGGACTC
>aly-miR396a-5p
TTCCACAGCTTTCTTGAACTG
>aly-miR396a-3p
GTTCAATAAAGCTGTGGGAAG
>aly-miR396b-5p
TTCCACAGCTTTCTTGAACTT
>aly-miR396b-3p
GCTCAAGAAAGCTGTGGGAAA
>aly-miR397a-5p
TCATTGAGTGCAGCGTTGATG
>aly-miR397a-3p
CCGGCGTTGCGCTCAATTATG
>aly-miR397b-5p
TCATTGAGTGCAGCGTTGATG
>aly-miR397b-3p
TCAGCGTTGCATTCAATTATG
>aly-miR398a-5p
GGAGTGTCATGAGAACACAGA
>aly-miR398a-3p
TGTGTTCTCAGGTCACCCCTT
>aly-miR398b-5p
GGGTTGATATGAGGACACATG
>aly-miR398b-3p
TGTGTTCTCAGGTCACCCCTG
>aly-miR398c-5p
GGGTCGACATGAGAACATATG
>aly-miR398c-3p
TGTGTTAACTCAGGTCACCCCTG
>aly-miR399a-5p
GGGTAAGATCTCTATTGGCAGG
>aly-miR399a-3p
TGCCAAAGGAGATTTGCCCGG
>aly-miR399b-5p
GGGCGCCTCTCCATTGGCAGG
>aly-miR399b-3p
TGCCAAAGGAGAGTTGCCCTG
>aly-miR399c-5p
GGGCATCTTTCTATTGGCAGG
>aly-miR399c-3p
TGCCAAAGGAGAGTTGCCCTG
>aly-miR399d-5p
GGGCGAATACTCCTATGGCAGA
>aly-miR399d-3p
TGCCAAAGGAGATTTGCCCCG
>aly-miR399e-5p
GGGCGAATCCTCTATTGGCAGG
>aly-miR399e-3p
TGCCAAAGGAGATTTGCCTCG
>aly-miR399f-5p
GGGCAAGATCACCATTGGCAGA
>aly-miR399f-3p
TGCCAAAGGAGATTTGCCCTG
>aly-miR400-5p
TATGAGAGTATTATAAGTCAC
>aly-miR400-3p
GACTTATAATAATCTCATGAA
>aly-miR403a-5p
TGTTTTGTGCGTGACTCTAATT
>aly-miR403a-3p
TTAGATTCACGCACAAACTCG
>aly-miR408-5p
CAGGGAACAAGCAGAGCATGG
>aly-miR408-3p
ATGCACTGCCTCTTCCCTGGC
>aly-miR472-5p
ATGGTCGAAGTAGGCAAAATC
>aly-miR472-3p
TTTTTCCTACTCCGCCCATACC
>aly-miR771-5p
TGAGCCTCTGTGGCAGCCCTC
>aly-miR771-3p
GGGCTCCTCAGATGTTCATG
>aly-miR774a-5p.1
CGAGACGAAGATATGGGTGAC
>aly-miR774a-5p.2
AGATATGGGTGACTAATACTT
>aly-miR774a-3p.2
TTATTTGTTACCCATATCTCC
>aly-miR774a-3p.1
TACCCATATCTCCATCTCCAA
>aly-miR781-5p
TTAGAGTTTTCTGGATACTTA
>aly-miR781-3p
AGTATCCAGAAAACTCTAATT
>aly-miR822-5p
ATGTAACGCATGTTGTTTTCT
>aly-miR822-3p
GAAACAACATACGTTACATCC
>aly-miR823-5p
CTTGTATGATCACTAACCAT
>aly-miR823-3p
TAGGTTGGTGATCATATAGGAT
>aly-miR824-5p
TAGACCATTTGTGAGAAGGGA
>aly-miR824-3p
CCTTCTCATCGATGGTCTAGA
>aly-miR825-5p
TCAAGCACCAGCTCGAAGAAGC
>aly-miR825-3p
TTCTCGAGAAGGTGCATGAAC
>aly-miR827-5p
TTTGTTGATTGACATCTATAC
>aly-miR827-3p
TTAGATGACCATCAACAAACG
>aly-miR828-5p
TCTTGCTTAAATGAGTATTCCA
>aly-miR828-3p
AGATGCTCATTTGAGCAAGCAA
>aly-miR829-5p
ACTTTGAATCTTTGATTTGAA
>aly-miR829-3p
CAAATCAAATCTTCAAGGTAC
>aly-miR831-5p
AGAAGAGGTACAAGGAGATGAGA
>aly-miR831-3p
TAAACTCCTCGTACTCTTCTTG
>aly-miR833-5p
TGTTAGTCTGAACTCGGTCTAGT
>aly-miR833-3p
TAGACCGATGTCAACAAACAAG
>aly-miR834-5p
ACCACAGCTTCTGCTACGAAC
>aly-miR834-3p
TGGTAGCAGTAGCGGTGGTAA
>aly-miR835-5p
TTCTTGCATATGTTCTTTATC
>aly-miR835-3p
TGAAGAAGATACGCAAGAAAG
>aly-miR838-5p
TGCAAGAATGAGAAGCAAAGC
>aly-miR838-3p
TTTTCTTCTTCTTCTTGCACA
>aly-miR839-5p
CACCAACCTCTCATCGTTCCC
>aly-miR839-3p
GAACGCATGAGAGGTTGGTGAA
>aly-miR840-5p
ACACTAAAGGACCTAAACTAAC
>aly-miR840-3p
TTGTTTAGGTCCCTTAGTTTCT
>aly-miR842-5p
ATGATGGATCCGACCATGATG
>aly-miR842-3p
TCATGGTCAGATCCGTCATCC
>aly-miR844-5p
AGAAGGACTAGTAAGATGGCT
>aly-miR844-3p
CCATCTTACTAGTCTTTCTTT
>aly-miR845a-5p
TCGATTGGTGTCAGAGCCACG
>aly-miR845a-3p
CGGCTCTGATACCAGTTGATG
>aly-miR845b-5p
TCAATTGGTATCAGAGCAACG
>aly-miR845b-3p
TCGCTCTGATACCAAATGATG
>aly-miR846-5p
TTCAGGGACTTCAATTCAGAA
>aly-miR846-3p
TTGAATTGAAGTGCTTGAATT
>aly-miR847-5p
TCTTGATGAAGAGGAATGGAA
>aly-miR847-3p
TCACTCCTCTTCTTCATGATG
>aly-miR852-5p
AGAACAAAGGCGCTTATCTTAT
>aly-miR852-3p
AAGATAAGCGCCTTAGTTCTGA
>aly-miR856-5p
TAATTCCACCAATAACTTCAGC
>aly-miR856-3p
TGATGTTATTTGTGGTATAAA
>aly-miR857-5p
AAACTTTCACCATACAAAATA
>aly-miR857-3p
TTTTGTATGTTGAAGGTGTAT
>aly-miR858-5p
TTTCGTTGTCTGTTCGACCTT
>aly-miR858-3p
GGTCGAGCAGACAACGAAGAT
>aly-miR859-5p
TCTCTCCGTTGTAAAATCAAA
>aly-miR859-3p
TGATTTTACAATAGATAGATA
>aly-miR860-5p
ATATAGTCCAATCTATTGAAG
>aly-miR860-3p
TCAATAGATTGGACTATATAT
>aly-miR861-5p
GTTTGGAGAAATATGCATCAT
>aly-miR861-3p
GATGGATATATCTTCAAGAAC
>aly-miR862-5p
TCCAATAGGTCTAGCATGTGC
>aly-miR862-3p
ACATGCTGGATCTACTTGAAG
>aly-miR868-5p
CTTTCTCGGCACTTGAGGATGT
>aly-miR868-3p
CTTCTTAAGTGCTGATAATGT
>aly-miR2111a-5p
TAATCTGCATCCTGAGGTTTA
>aly-miR2111a-3p
GTCCTCGGGATGCGGATTACC
>aly-miR2111b-5p
TAATCTGCATCCTGAGGTTTA
>aly-miR2111b-3p
ATCCTCGGGATACAGATTACC
>aly-miR2112-5p
CGCAAATGCGGATATCAATGT
>aly-miR2112-3p
CTTTATATCCGCATTTGCGCA
>aly-miR319d-5p
GGAGATTCTTTCAGTCCAGTC
>aly-miR319d-3p
TTGGACTGAAGGGAGCTCCTT
>aly-miR395g-5p
GTTCCTCTGAGCACTTCATTG
>aly-miR395g-3p
CTGAAGTGTTTGGGGGAACTC
>aly-miR395h-5p
GTTCCCTTAAACGCTTCATTG
>aly-miR395h-3p
CTGAAGTGTTTGGGGGGACTC
>aly-miR399g-5p
GGGCAAATACTCCATTGGCAGA
>aly-miR399g-3p
TGCCAAAGGAGATTTGCCCCG
>aly-miR399h-5p
GGGCAAGATCTCTATTGGCAGG
>aly-miR399h-3p
TGCCAAAGGAGATTTGCCCGG
>aly-miR399i-5p
GGGCAAATACTCCATTGGCAGA
>aly-miR399i-3p
TGCCAAAGGAGATTTGCCCCG
>aly-miR158b-5p
TTTGTCTACAATTTTGGAAA
>aly-miR158b-3p
TCCCAAATGTAGACAAAGC
>aly-miR163-5p.1
CGAGTTCCAGCCTCCTCAGA
>aly-miR163-5p.2
GACTTTAGCAACAACGATTTC
>aly-miR163-3p.2
AATCGTTGAGGCTGAAGTCGT
>aly-miR163-3p.1
TGAAGAGGACTTGGAACTCGATC
>aly-miR402-5p
TTGGCCTATTGAACCTCTGTTT
>aly-miR402-3p
ACAGAGTTCCGTAGACCACGG
>aly-miR773b-5p
TATCTTTGAACAAACAGTTGA
>aly-miR773b-3p
AATTGTTCATTCAAGGATATT
>aly-miR3433-5p
GGTCATTTGAGAACTGTGATG
>aly-miR3433-3p
TCACAGTTCTTGATTACCCAC
>aly-miR837-5p
CATTGTTTCTTGTTTTTTTCA
>aly-miR837-3p
AAACGAACAAGAAACTGATGA
>aly-miR848-5p
GGCAATCCCATGTCAAA
>aly-miR848-3p
TGACATGGGACTAACAGACTAA
>aly-miR851-5p
TGGTCTTTGTTTGCGACCCATACG
>aly-miR851-3p
TGTGGGTGGCAAACAAAGACGACA
>aly-miR853-5p
CTGCTATCCTTTTCCTGTTGCA
>aly-miR853-3p
CAACCGGAAAGGGGAGCAGCA
>aly-miR869-5p
CACTTATCTCAACCCTAGTGA
>aly-miR869-3p
CCTGGGTTTGAGATAATTGAC
>aly-miR3434-5p
GCTGATTCTCTGATTTTGAAC
>aly-miR3434-3p
TCAAAATCAGAGAATCAACCA
>aly-miR774b-5p
TGAGATGAAGATTTGGATGAC
>aly-miR774b-3p
CACCCAAATCTTCCTCTCAGG
>aly-miR3435-5p
TGGCATAATTCTGTCAATTCC
>aly-miR3435-3p
AATTGACAGTATTATGCCAGA
>aly-miR3436-5p
CGAGCAAAAATCATTGTTGAT
>aly-miR3436-3p
CAACAACGATTTTTGGGTCGTT
>aly-miR3437-5p
AAAAAACAAGGATCCACGGAT
>aly-miR3437-3p
CGGTGGATCTTGTTTTTTGT
>aly-miR3438-3p
TCCATAGCTTCATCTCTGACC
>aly-miR3438-5p
TCAAGGATTAAGCTATGAAGC
>aly-miR3439-5p
TTGGGGTTTCGAAATCAAGAG
>aly-miR3439-3p
TCTGATTTTCGAAGTCCCAAAA
>aly-miR3440-5p
TGGTTTCCCTGGCCAATCCACT
>aly-miR3440-3p
TGGATTGGTCAAGAGAACCGCA
>aly-miR3441-5p.2
CGAAGAAAATGAAGTCGTTTT
>aly-miR3441-5p.1
TTCAAAGCATCTTTGAAGGAA
>aly-miR3441-3p.1
CCCTCAATGATGTTTTGAAGC
>aly-miR3441-3p.2
AACGACTTCATCTTCTTTGCT
>aly-miR3442-5p
ACCATGTTTAGACTCTGAATT
>aly-miR3442-3p
TTCAGAGTCTAAACATGGTGT
>aly-miR3443-5p
TTCTAATCCCGCCATGCACCG
>aly-miR3443-3p
GTGCCTTGTGAGATTAGAGTT
>aly-miR3444a-5p
TTGGGAGCTCGATGAGATCGA
>aly-miR3444a-3p
AATCTCATCAATCTCCCAATA
>aly-miR3445-5p.2
GGTCTTTCTCCCTATCAAGCG
>aly-miR3445-5p.1
CGAACCATCACCTTCCAAACC
>aly-miR3445-3p.1
TTTGGAAGGTGATTGTTTGCT
>aly-miR3445-3p.2
CTTGATAGTGAGAAAGACCCA
>aly-miR3446-5p
CTCGGAAGCTAGACGTGTGGCAGG
>aly-miR3446-3p
TGCCACTCTTTTAGCTTCCGAATC
>aly-miR3447-5p
CGTGACGAACATAATCAAACG
>aly-miR3447-3p
TTTGAGTGTGTTTGTTATGAA
>aly-miR3448-5p
CCAGGAAAACATCTTCAGACA
>aly-miR3448-3p
TCTGAGGATTTTTTTTGTGGTC
>aly-miR3449-5p
TCTAGATTGCTTTCGGTCTGT
>aly-miR3449-3p
AGATAGAAAGCAATCTGGATA
>aly-miR395i
CTGAAGTGTTTGGAGGAACTC
>aly-miR841
TACGACCCACTGGAAACTAAA
>aly-miR1887
CACTTAGATTGTTCTTAGTATGAG
>aly-miR4221
AAGAGTTCAAAAGTAGTGAAGA
>aly-miR4222
TTTCATTCGAAATTGTTACCGC
>aly-miR4223
ATGGAATTTGATAAATAAACAC
>aly-miR4224
CAACTGAGCTTCCTCATCTCT
>aly-miR4225
GAATCGATGGTTAAACAACAC
>aly-miR4226
TACAAGATGCATTCGAGCAATA
>aly-miR4227
TCATTTGTGCCAATCATTCTA
>aly-miR4228
AAAGCCTTGAACGCTGTCGTT
>aly-miR4229
TTGGCAGGGAGGTCCTCCACAC
>aly-miR4230
TGTCTCGGAAATTTGCACCCT
>aly-miR4231
TAGACCTTTGTGTTGCCATCG
>aly-miR3444b
ATCTCATCAATCTCCCAATAC
>aly-miR4232
TCACATTTATTAGGATGTGTGC
>aly-miR4233
CACATCATCAACATCAACTCC
>aly-miR4234
CAACTTAAAATCAGTTGGCAAT
>aly-miR4235
ACTGAAAACACTACAACCCCT
>aly-miR4236
CATTAATTTGTTCCCCTCCTA
>aly-miR4237
AAACGTAAACATATATAATCGA
>aly-miR4238
TTTTTGCAAATTAAAACCCCAA
>aly-miR4239
TCCGTTATTTCCGCATGCTCC
>aly-miR4240
ATGGCTAGAGTGACTAGACCCG
>aly-miR4241
CTTTGGGATTTTCTTACAGCGA
>aly-miR4242
AAAGTTAACTATGGCATTCCC
>aly-miR4243
TGAAATTATAGATTTCGTACA
>aly-miR4244
TTGTTGATTCCTTGGAGATTG
>aly-miR4245
ACAAAGTTTTATACTGACAAT
>aly-miR4246
AAATCCAATTTTCATTGCTTAA
>aly-miR4247
TGTATCCTAATATTAGACCCC
>aly-miR4248a
ACATTTTATTTTTGGCAATCA
>aly-miR4248b
ACATTTTATTTTTGGCAATCA
>aly-miR4248c
ACATTTTATTTTTGGCAATCA
>aly-miR4249
TGAATTTGAGAAGTTGAGGTA
>aly-miR4250
TCCAAAGGCACAAGAACATCA
>aly-miR172f-5p
GGAGCATCATCAAGATTCACA
>aly-miR172f-3p
AGAATCTTGATGATGCTGCAG
>aly-miR166h-5p
TGAATGATGCCTGGCTCGAGA
>aly-miR166h-3p
TCGGACCAGGCTTCATTCCCC
>aly-miR2111c-5p
TAATCTGCATCCTGAGGTTTA
>aly-miR2111c-3p
GTCCTCGGGATGCGGATTACC
>aly-miR403b-5p
TGTTTTGTGCGTGACTCTAATT
>aly-miR403b-3p
TTAGATTCACGCACAAACTCG
>aly-miR173b-5p
TTCGCTTGCAGAGAGAAATCAC
>aly-miR173b-3p
GATTCTCTGTGCAAGTGGAAG
>ama-miR156
CTGACAGAAGAGAGTGAGCAC
>ama-miR396-5p
TTCCACAGCTTTCTTGAACTT
>ama-miR396-3p
AAGCTCAAGAAAGCTGTGGGA
>amg-miR319
TTGGACTGAAGGGAGCTCCCT
>amg-miR396
TTCCACAGCTTTCTTGAACTG
>amg-miR2086
GACATGAATGCAGAACTGGAA
>aof-miR12137
CATCCTTCAAGATCGAGGTCT
>aof-miR12138
TTCCACCATCTCGTGTCCCCC
>aof-miR12139
CGAATCAAACACATTGTCGAG
>aof-miR12140
TTGGCAGCGGCTGTAGAGCTGC
>aof-miR12141
CACCTTAACTCGTACCTGTTAG
>aof-miR12142
TATTTTCGAGACAGTTGTAAC
>aof-miR12143
TCGGGTGCAGTTGGATCTGCG
>aof-miR12144
TTCACGGCGTTCTCGAACTCC
>aof-miR12145
AGAGAAGTCGGTCTAAATGCTC
>aof-miR12146
TCTGCAGTAGATACACACTG
>aof-miR12147
TCGAGATGTGAAGGACTTTGT
>aof-miR12148
TGATTTTAGGAGAAAACGGTC
>aof-miR12149
TGCTTCTTTGATCGATACGTCT
>aof-miR12150
TTAACAGCATTGTCGAAAAGC
>aof-miR12151
TAACTTAAGAATTGGGGAACC
>aof-miR12152
TTGGCCGAGACACTCTGGGGT
>aof-miR12153
GGCCAAAATGGACGTAGTGTC
>aof-miR12154
TTGTGGATTCTTCAAATGAGT
>aof-miR12155
TGTGTATGGACGAGAACCGGC
>aof-miR12156
CTCTGTAGATGTCGCGATGGA
>aof-miR12157
TATTAGAGTTAGGTGATTACT
>aof-miR12158
TTGGTATCTGGATTGTATAGC
>aof-miR12159
TTCCGAGTGAAGAATCGTTGCT
>aof-miR12160
TTTCCAGACATCTTCGTCAAGC
>aof-miR12161
CGAGTTTTCACGTTTGGGCGA
>aof-miR12162
TTTAGTCTGATTTAGTAAAAT
>aof-miR12163
ATTCCGCTCGTTTGACTCTAG
>aof-miR2275d
AGAATTAGAGGATTGCAAACC
>aof-miR482c
TTGCCTACTCCGCCCATTCCCC
>aof-miR12164
TCCCGAAACTCCGCATGCCCAC
>aof-miR12165
TGCACTTGGTCGCTCAATGAC
>aof-miR12166
TGATTTCTAGCTGTCTAACCC
>aof-miR12167
TTTAGTAAAATTAGTCGTCACT
>aof-miR12168
TTTGATTATTGGATTGTTGCCT
>aof-miR12169
TAGGAGTTATTGGATTGGGTT
>aof-miR12170
TAAGAACTCATGAATAAATGCA
>aof-miR12171
TCCTTGTAGATGAGTTGTGCA
>aof-miR12172
CACGTGACTGTTCCTTTCAAA
>aof-miR477b
ATCTCTCTCCCTCAAAGGCTCT
>aof-miR12173
TATGAATTTCCGCTGTAGTTT
>aof-miR399c
GGGCACCTCGTCATTGGCAGG
>aof-miR12174
CGTTTTCTTGGATTGATAGAGA
>aof-miR12175
TTGGATCAGTTTCATCAGAAG
>aof-miR12176
TTCTAGTAGCATTGCATGGAC
>aof-miR12177
CCAGAACAGATGGTACACCTC
>aof-miR156a
TGACAGAAGAGAGTGAGCAC
>aof-miR156b
TTGACAGAAGATAGAGAGCAC
>aof-miR156c
TGACAGAAGAGAGAGAGCAC
>aof-miR159
TTTGGATTGAAGGGAGCTCTA
>aof-miR160a
TGCCTGGCTCCCTGAATGCCA
>aof-miR160b
TGCCTGGTTCCCTGTATGCCA
>aof-miR160c
TGCCTGGCTCCCTGTATGCCA
>aof-miR164
TGGAGAAGCAGGGCACGTGCA
>aof-miR166a
TCTCGGACCAGGCTTCATTCC
>aof-miR166b
TCTCGGACCAGGCTTCATTCT
>aof-miR166c
TCGGACCAGGCTTCATCCCCC
>aof-miR166d
TCGGACCAGGCTTCATTCCCC
>aof-miR167a
TGAAGCTGCCAGCATGATCTA
>aof-miR167b
TGAAGCTGCCAGCATGATCTGA
>aof-miR167c
TGAAGCTGCCAGCATGATCTG
>aof-miR168a
TCGCTTGGTGCAGGTCGGGAA
>aof-miR168b
TCGCTTGGTGCAGGTCGGGTC
>aof-miR169a
TAGCCAAGGATGATTTGCCTA
>aof-miR169b
TAAGCCAAGGATGACTTGCCT
>aof-miR169c
TAGCCAAGGATGACTTGCCT
>aof-miR171a
TGATTGAGCCGTGCCAATATC
>aof-miR171b
TTGAGCCGCGCCAATATCACT
>aof-miR171c
TTGAGCCGCGTCAATATCTCC
>aof-miR172
AGAATCTTGATGATGCTGCAT
>aof-miR2118b
TTCCCGAAGCCTCCCATTTCTA
>aof-miR2118c
TTTCCGATGCCACCCAATCCTT
>aof-miR2118a
CTCCCGATGCCACCTAATCCTT
>aof-miR2275a
TTCGGTTTCCTCCAACATCTCA
>aof-miR2275b
TCTGGTTTCCTCCAATATCTCA
>aof-miR2275c
TTTGATTTCCTCCAATATCTCA
>aof-miR319a
TTGGACTGAAGGGAGCTCCCT
>aof-miR319b
TTTGGACTGAAGGGAGCTCCT
>aof-miR390
AAGCTCAGGAGGGATAGCGCC
>aof-miR393a
TCCAAAGGGATCGCATTGATTC
>aof-miR393b
TCCAAAGGGATCGCATTGATCT
>aof-miR394
TTGGCATTCTGTCCACCTCC
>aof-miR395a
TGAAGTGTTTGGGGGAACTCT
>aof-miR395b
ATGAAGTGTATGGGGGAACTC
>aof-miR396a
TTCCACGGCTTTCTTGAACTG
>aof-miR396b
TTCCACAGCTTTCTTGAACTG
>aof-miR398
TGTGTTCTCAGGTCGCCCCTG
>aof-miR399a
TGCCAAAGGAGAGTTGCCCTG
>aof-miR399b
GTGCAACTCTCCTTTGGCACC
>aof-miR408
TGCACTGCCTCTTCCCTGGCT
>aof-miR391
TACGCAGGAGAGATGATGCCA
>aof-miR477a
ACTCTCCCTCAAGGGCTTCCG
>aof-miR479
TGAGCCGAACCAATATCACTC
>aof-miR482a
TTTCCAATGCCTCCCATTCCGG
>aof-miR482b
TTTCCAAAACCTCCCATTCCGA
>aof-miR5139a
GAAACCTGGCTCTGATACCA
>aof-miR535
TGACAACGAGAGAGAGCACGC
>aof-miR536
TCGTGCCACGCTGTGTGCGTC
>aof-miR8155
GTAACCTGGCTCTGATACCA
>aof-miR5139b
ATCAACCTGGCTCTGATACCA
>aof-miR827
TTAGATGACCATCAACAAACA
>aof-miR828
TCTTGCTTAGATGAGTGTTCCT
>aqc-miR156b
TGACAGAAGATAGAGAGCAC
>aqc-miR156a
TGACAGAAGATAGAGAGCAC
>aqc-miR159
TTTGGACTGAAGGGAGCTCTA
>aqc-miR160a
TGCCTGGCTCCCTGGATGCCA
>aqc-miR160b
TGCCTGGCTCCCTGTATGCCA
>aqc-miR166e
TCGGACCAGGCTTCATTCCCC
>aqc-miR166a
TCGGACCAGGCTTCATTCCTC
>aqc-miR166b
TCGGACCAGGCTTCATTCCCC
>aqc-miR166c
TCGGACCAGGCTTCATTCCT
>aqc-miR166d
TCGGACCAGGCTTCATTCCTC
>aqc-miR167
TCAAGCTGCCAGCATGATCTA
>aqc-miR168
TGGCTTAGTGCAGCTCGGGGA
>aqc-miR169c
CAGCCAAGGATGACTTGCCGG
>aqc-miR169a
TAGCCAAGGATGACTTGCCTA
>aqc-miR169b
TAGCCAAGGATGACTTGCCTG
>aqc-miR171f
TAATTGAGCCGTGCCAATATC
>aqc-miR171a
TGATTGAGCCGTGCCAATATC
>aqc-miR171b
TGATTGAGCCGTGCCAATATC
>aqc-miR171c
TAATTGAACCGCACTAATATC
>aqc-miR171d
TGATTGAGCCGTGCCAATATC
>aqc-miR171e
TGAATGAACCGAGCCAACATC
>aqc-miR172a
AGAATCTTGATGATGCTGCAT
>aqc-miR172b
GGAATCTTGATGATGCTGCAT
>aqc-miR319
TTGGACTGAAGGGAGCTCCCT
>aqc-miR395b
CTGAAGGGTTTGGAGGAACTC
>aqc-miR395a
CTGAAGGGTTTGGAGGAACTC
>aqc-miR396a
TTCCACAGCTTTCTTGAACTG
>aqc-miR396b
TTCCACAGCTTTCTTGAACTT
>aqc-miR398a
TGTGTTCTCAGGTCACCCCTT
>aqc-miR398b
TGTGTTCTCAGGTCGCCCCTG
>aqc-miR399
TGCCAAAGGAGAGTTGCCCTA
>aqc-miR408
TGCTCTGCCTCATCCTTGTCT
>aqc-miR477g
CTCTCCCTCAAGTTCTTCTA
>aqc-miR477f
CTCTCCTTCAAAGGCTTCTA
>aqc-miR477e
CTCTCCCTCAAGGGCTTCTA
>aqc-miR477a
CTCTCCCTCAAGGGCTTCTA
>aqc-miR477b
CTCTCCCTCAAGGGCTTCTA
>aqc-miR477c
CTCTCCCTCAAGTTCTTCTA
>aqc-miR477d
CTCTTCTTCAAAGGCTTCTA
>aqc-miR482a
TCTTGCCGACTCCTCCCATACC
>aqc-miR482b
TCTTGCCGACTCCTCCCATACC
>aqc-miR482c
TCTTGCCGACTCCTCCCATACC
>aqc-miR529
AGAAGAGAGAGAGCACAACCC
>aqc-miR530
TGCATTTGCACCTGCATCTC
>aqc-miR535
TGACAACGAGAGAGAGCACGCG
>ata-miR169g-5p
CAGCCAAGGATGACTTGCCGA
>ata-miR169g-3p
GGCGAGTTGTTCTTGGCTACA
>ata-miR167c-5p
TGAAGCTGCCAGCATGATCTA
>ata-miR167c-3p
GATCATGACTGACAGCCTCATT
>ata-miR396a-5p
TCCACAGGCTTTCTTGAACTG
>ata-miR396a-3p
GTTCAAGAAAGTCCTTGGAAA
>ata-miR167a-5p
TGAAGCTGCCAGCATGATCTA
>ata-miR167a-3p
GATCGTGCTGTGACAGTTTCACC
>ata-miR156d-5p
TGACAGAAGAGAGTGAGCAC
>ata-miR156d-3p
GCTCACTCCTCTTTCTGTCAGC
>ata-miR393-5p
TTCCAAAGGGATCGCATTGAT
>ata-miR393-3p
CAGTGCAATCCCTTTGGAATT
>ata-miR5070-5p
TCTGACCCTTCTTAGTTCAAC
>ata-miR5070-3p
TTGAACTAAGTAGGGTCGGAG
>ata-miR171c-5p
CGGTATTGGTGCGGTTCAATC
>ata-miR171c-3p
TTGAGCCGTGCCAATATCACG
>ata-miR160b-5p
TGCCTGGCTCCCTGTATGCCA
>ata-miR160b-3p
GCGTGCACGGATCCAAGCATA
>ata-miR9863a-5p
TGTTATGATCTGCTTCTCATC
>ata-miR9863a-3p
TGAGAAGGTAGATCATAATAGC
>ata-miR9772a-5p
TGAGATGAGATTACCCCATAC
>ata-miR9772a-3p
AGGGGGCAATCTCACCTCAAC
>ata-miR167e-5p
TGAAGCTGCCAGCATGATCTA
>ata-miR167e-3p
GGTCATGCTGCGGCAGCCTCACT
>ata-miR2275a-5p
TGAGTGTTCGAGGAAAGCAA
>ata-miR2275a-3p
TTTGTTTTTCTCCAATATCTCA
>ata-miR166a-5p
GGAATGTTGTCTGGTTCAAGG
>ata-miR166a-3p
TCGGACCAGGCTTCATTCCCC
>ata-miR2118c-3p
TTCCTGATGCCTCCCATGCCTA
>ata-miR169e-5p
CAGCCAAGGATGACTTGCCGA
>ata-miR395e-5p
GTTCCTTACAAGCACTTCACG
>ata-miR395e-3p
TGAAGTGTTTGGGGGAACTC
>ata-miR156c-5p
TGACAGAAGAGAGTGAGCAC
>ata-miR156c-3p
GCTCACTGCTCTATCTGTCACC
>ata-miR166e-5p
GGAATGTTGTCTGGTTGGAGA
>ata-miR166e-3p
TCGGACCAGGCTTCATTCCCC
>ata-miR156a-5p
TGACAGAAGAGAGTGAGCAC
>ata-miR156a-3p
GCTCACCCTCTCTCTGTCAGC
>ata-miR2275b-5p
AGAGTTGGAGGAAAACAAACA
>ata-miR2275b-3p
CTTGTTTTCCTCCAATATCTCA
>ata-miR166b-5p
GGGAATGACGCCGGGTCCGAAA
>ata-miR166b-3p
TCGGACCAGGCTTCATTCCCC
>ata-miR9672-5p
CTTAATGACAGTCGTGGTGTC
>ata-miR9672-3p
TACCACGACTGTCATTAAGCA
>ata-miR5168-5p
GGGTTGTTGTCTGGTTCAAGG
>ata-miR5168-3p
TCGGACCAGGCTTCAATCCCT
>ata-miR156b-5p
TGACAGAAGAGAGTGAGCAC
>ata-miR156b-3p
GCTCATTTCTCTCTCTGTCAGC
>ata-miR172a-5p
GCGGCACCATCAAGATTCACA
>ata-miR172a-3p
AGAATCTTGATGATGCTGCGT
>ata-miR169c-5p
TAGCCAAGGATGACTTGCCTA
>ata-miR169c-3p
GGCGGTCACCTTGGCTAGC
>ata-miR5200-5p
AAGCCTTAGTGAATATCTACA
>ata-miR5200-3p
TGTAGATACTCCCTAAGGCTT
>ata-miR390-5p
AAGCTCAGGAGGGATAGCGCC
>ata-miR390-3p
CGCTATCTATCCTGAGCTCC
>ata-miR169j-5p
TAGCCAAGGATGATTTGCCTGTG
>ata-miR169j-3p
TGGGCAAGTCACCCTGGCTACC
>ata-miR5181-5p
TCCGATCCAGAATAAGTGTCG
>ata-miR5181-3p
CACTTATTTTGGACCGGAGGG
>ata-miR169b-5p
TAGCCAAGGATGATTTGCCTGTG
>ata-miR169b-3p
TGGGCAAGTCATCCTGGCTACCC
>ata-miR172b-5p
GCAGCACCACCAAGATTCACA
>ata-miR172b-3p
AGAATCTTGATGATGCTGCAT
>ata-miR395b-5p
GTTCCCTGCAAACACTTCACG
>ata-miR395b-3p
AAGTGTTTGGGGGAACTC
>ata-miR168-5p
TCGCTTGGTGCAGATCGGGAC
>ata-miR168-3p
CCCGCCTTGCACCAAGTGAAT
>ata-miR9772b-5p
TGAGATGAGATTACCCCATAC
>ata-miR9772b-3p
AGGGGGCAATCTCACCTCAAC
>ata-miR160a-5p
TGCCTGGCTCCCTGTATGCCA
>ata-miR160a-3p
GCGTTGGCTCTACCGCGGATG
>ata-miR166d-5p
GGAATGTTGTCTGGCTCGGGG
>ata-miR166d-3p
TCGGACCAGGCTTCATTCCCC
>ata-miR396d-5p
TCCACAGGCTTTCTTGAACTG
>ata-miR396d-3p
GTTCAAGAAAGCCCATGGAAA
>ata-miR395a-5p
GTTCCCTTCAAGCACTTCAGG
>ata-miR395a-3p
TGAAGTGTTTGGGGGAACTC
>ata-miR395d-5p
AGTTCCCTTCAAGCACTTTACG
>ata-miR395d-3p
TGAAGTGTTTGGGGGAACTC
>ata-miR169i-5p
TAGCCAAGGATGACTTGCCTG
>ata-miR169i-3p
GGCAGTCTCCTTGGCTAGC
>ata-miR396e-5p
TTCCACAGCTTTCTTGAACTG
>ata-miR396e-3p
GTTCAATAAAGCTGTGGGAAA
>ata-miR396c-5p
TTCCACAGCTTTCTTGAACTT
>ata-miR396c-3p
GGTCAAGAAAGCTGTGGGAAG
>ata-miR6201-5p
TGACCCTGAGGCACTCATACCG
>ata-miR6201-3p
GTACGAGTGTCTCAGGGCCAA
>ata-miR167b-5p
TGAAGCTGCCAGCATGATCTGA
>ata-miR167b-3p
AGGTCATGCTGGAGTTTCATC
>ata-miR398f-5p
GGGTCGAACTGAGAACACATG
>ata-miR398f-3p
TGTGTTCTCAGGTCGCCCCCG
>ata-miR169f-5p
CAGCCAAGGATGACTTGCCGA
>ata-miR169f-3p
GGCAAGTCCGTCCTTGGCTACA
>ata-miR2118a-5p
TTCCTAATGTCTCCCATTCCTA
>ata-miR2118a-3p
GGGAATGGGAACATGGAGGAA
>ata-miR396b-5p
TCCACAGGCTTTCTTGAACTG
>ata-miR396b-3p
GTTCAAGAAAGTCCTTGGAA
>ata-miR395f-5p
GTTCCCTTCAAGCACTTCAGG
>ata-miR395f-3p
TGAAGTGTTTGGGGGAACTC
>ata-miR5062a-5p
TGAACCTTAGGGAAAAGCCGCAT
>ata-miR5062a-3p
GTGGATTTTTCACCAAGATTCAAG
>ata-miR408-5p
CAGGGATGGAGCAGAGCAAGG
>ata-miR408-3p
TGCACTGCCTCTTCCCTGCC
>ata-miR171a-5p
TGGTATTGTTTCGGCTCATG
>ata-miR171a-3p
TGAGCCGAACCAATATCACTC
>ata-miR528-5p
TGGAAGGGGCATGCAGAGGAG
>ata-miR528-3p
CCTGTGCCTGCCTCTTCCATT
>ata-miR9674c-5p
TGAATTTTTCCATAGCATCAG
>ata-miR9674c-3p
GGTGCTATGGATAAATTCAAC
>ata-miR167f-5p
TGAAGCTGCCAGCATGATCTGC
>ata-miR167f-3p
CAGATCATGCTGCAGCTTCAT
>ata-miR399b-5p
CAGGGCGCTTCTCCTTTGGCA
>ata-miR399b-3p
TGCCAAAGGAGAATTGCCCTG
>ata-miR160c-5p
TGCCTGGCTCCCTGTATGCCA
>ata-miR160c-3p
GCGTGCAAGGAGCCAAGCATG
>ata-miR5062b-5p
GCGGATTTTTCACCAAGATTCAAG
>ata-miR5062b-3p
TGAACCTTAGGGAAAAGCCGCAT
>ata-miR9674a-5p
ATAGCATCATCCATCCTACCC
>ata-miR9674a-3p
GTAAGATGGCTGATGCTATGG
>ata-miR169d-5p
CAGCCAAGGATGACTTGCCGG
>ata-miR169d-3p
GGCAAGTTGTCCTTGGCTACA
>ata-miR169a-5p
TAGCCAAGGATGATTTGCCTGTG
>ata-miR169a-3p
TGGGCAAGTCACCCTGGCTACC
>ata-miR395c-5p
GTTCTCCTCAAATCACTTCA
>ata-miR395c-3p
TGAAGTGTTTGGGGGAACTC
>ata-miR164a-5p
TGGAGAAGCAGGGCACGTGCT
>ata-miR164a-3p
CACGTGCGCTCCTTCTCCAGC
>ata-miR1432-5p
TCAGGAGAGATGACACCGACG
>ata-miR1432-3p
TTGGTGTCACCTCGCCTGAAC
>ata-miR9776-5p
AGCTTGGACGAGGATGTGCAA
>ata-miR9776-3p
GCACATCCATGTCCAAGCTCT
>ata-miR164b-5p
TGGAGAAGCAGGGCACGTGCA
>ata-miR164b-3p
CATGTGCCTTTCTTCTCCACC
>ata-miR2118b-5p
TTCCCGATGCCTCCCATTCCTA
>ata-miR2118b-3p
GGGAATGGGAACATGGAGGAA
>ata-miR172c-5p
GTGGCATCATCAAGATTCACACA
>ata-miR172c-3p
GGAATCTTGATGATGCTGCAT
>ata-miR9677-5p
TTCCACTCTACCAACAGCCACG
>ata-miR9677-3p
TGGCCGTTGGTAGAGTAGGAGA
>ata-miR2275c-5p
AGTGTTGGATGGGACCAAATC
>ata-miR2275c-3p
TTTGGTTTCCTCCAATATCTCA
>ata-miR171d-5p
TGTTGGCTCGACTCACTCAGA
>ata-miR171d-3p
TGATTGAGCCGTGCCAATATC
>ata-miR398g-5p
GGGTCGAGCTGGGAACACATG
>ata-miR398g-3p
TGTGTTCTCAGGTCGCCCCCG
>ata-miR167d-5p
TGAAGCTGCCAGCATGATCTGA
>ata-miR167d-3p
AGGTCATGTGGCAGCTTCATT
>ata-miR394-5p
TTGGCATTCTGTCCACCTCC
>ata-miR394-3p
AGGTGGGCATACTGCCAATGG
>ata-miR9863b-5p
TGTTATGATCTGCTTCTCATC
>ata-miR9863b-3p
TGAGAAGGTAGATCATAATAGC
>ata-miR156e-5p
TGACAGAAGAGAGTGAGCAC
>ata-miR156e-3p
GCTCACCCTCTCTCTGTCAGC
>ata-miR399a-5p
GGGCGCTTCTCCATTGGCACGG
>ata-miR399a-3p
TGCCAAAGGAGAATTGCCCTG
>ata-miR164c-5p
TGGAGAAGCAGGGCACGTGCA
>ata-miR164c-3p
CACGTGTTCTTCTCCTCCATC
>ata-miR319-5p
AGCTGCCGATTCATTCATTCA
>ata-miR319-3p
ACTGGATGACGCGGGAGCTAA
>ata-miR9783-5p
TTTGAAGCACTGACGCCTATTTCT
>ata-miR9783-3p
ATAAGCACCGGTGCTTAAGGA
>ata-miR166c-5p
GGAACGTTGGCTGGCTCGAGG
>ata-miR166c-3p
TCGGACCAGGCTTCATTCCTT
>ata-miR171b-5p
TGTTGGCATGGCTCAATCAAA
>ata-miR171b-3p
TGATTGAGCCGTGCCAATATC
>ata-miR169h-5p
TAGCCAAGGATGACTTGCCGG
>ata-miR169h-3p
GCAAGTTGTTCTTGGCTAGC
>ata-miR5084-5p
ATCCTCTACAGTACTGTACGGTGC
>ata-miR5084-3p
ACCATACGGTACTGCAGAGGATC
>ata-miR9674b-5p
GGTGCTATGGATAGCTTCAAC
>ata-miR9674b-3p
TGAATTTGTCCATAGCATCAG
>ata-miR2118d-3p
TTCCTGATGCCTCCCATGCCTA
>ath-miR156a-5p
TGACAGAAGAGAGTGAGCAC
>ath-miR156a-3p
GCTCACTGCTCTTTCTGTCAGA
>ath-miR156b-5p
TGACAGAAGAGAGTGAGCAC
>ath-miR156b-3p
TGCTCACCTCTCTTTCTGTCAGT
>ath-miR156c-5p
TGACAGAAGAGAGTGAGCAC
>ath-miR156c-3p
GCTCACTGCTCTATCTGTCAGA
>ath-miR156d-5p
TGACAGAAGAGAGTGAGCAC
>ath-miR156d-3p
GCTCACTCTCTTTTTGTCATAAC
>ath-miR156e
TGACAGAAGAGAGTGAGCAC
>ath-miR156f-5p
TGACAGAAGAGAGTGAGCAC
>ath-miR156f-3p
GCTCACTCTCTATCCGTCACC
>ath-miR157a-5p
TTGACAGAAGATAGAGAGCAC
>ath-miR157a-3p
GCTCTCTAGCCTTCTGTCATC
>ath-miR157b-5p
TTGACAGAAGATAGAGAGCAC
>ath-miR157b-3p
GCTCTCTAGCCTTCTGTCATC
>ath-miR157c-5p
TTGACAGAAGATAGAGAGCAC
>ath-miR157c-3p
GCTCTCTATACTTCTGTCACC
>ath-miR157d
TGACAGAAGATAGAGAGCAC
>ath-miR158a-5p
CTTTGTCTACAATTTTGGAAA
>ath-miR158a-3p
TCCCAAATGTAGACAAAGCA
>ath-miR159a
TTTGGATTGAAGGGAGCTCTA
>ath-miR160a-5p
TGCCTGGCTCCCTGTATGCCA
>ath-miR160a-3p
GCGTATGAGGAGCCATGCATA
>ath-miR160b
TGCCTGGCTCCCTGTATGCCA
>ath-miR160c-5p
TGCCTGGCTCCCTGTATGCCA
>ath-miR160c-3p
CGTACAAGGAGTCAAGCATGA
>ath-miR161.2
TCAATGCATTGAAAGTGACTA
>ath-miR161.1
TGAAAGTGACTACATCGGGGT
>ath-miR162a-5p
TGGAGGCAGCGGTTCATCGATC
>ath-miR162a-3p
TCGATAAACCTCTGCATCCAG
>ath-miR162b-5p
TGGAGGCAGCGGTTCATCGATC
>ath-miR162b-3p
TCGATAAACCTCTGCATCCAG
>ath-miR163
TTGAAGAGGACTTGGAACTTCGAT
>ath-miR164a
TGGAGAAGCAGGGCACGTGCA
>ath-miR164b-5p
TGGAGAAGCAGGGCACGTGCA
>ath-miR164b-3p
CATGTGCCCATCTTCACCATC
>ath-miR165a-5p
GGAATGTTGTCTGGATCGAGG
>ath-miR165a-3p
TCGGACCAGGCTTCATCCCCC
>ath-miR165b
TCGGACCAGGCTTCATCCCCC
>ath-miR166a-5p
GGACTGTTGTCTGGCTCGAGG
>ath-miR166a-3p
TCGGACCAGGCTTCATTCCCC
>ath-miR166b-5p
GGACTGTTGTCTGGCTCGAGG
>ath-miR166b-3p
TCGGACCAGGCTTCATTCCCC
>ath-miR166c
TCGGACCAGGCTTCATTCCCC
>ath-miR166d
TCGGACCAGGCTTCATTCCCC
>ath-miR166e-5p
GGAATGTTGTCTGGCACGAGG
>ath-miR166e-3p
TCGGACCAGGCTTCATTCCCC
>ath-miR166f
TCGGACCAGGCTTCATTCCCC
>ath-miR166g
TCGGACCAGGCTTCATTCCCC
>ath-miR167a-5p
TGAAGCTGCCAGCATGATCTA
>ath-miR167a-3p
GATCATGTTCGCAGTTTCACC
>ath-miR167b
TGAAGCTGCCAGCATGATCTA
>ath-miR168a-5p
TCGCTTGGTGCAGGTCGGGAA
>ath-miR168a-3p
CCCGCCTTGCATCAACTGAAT
>ath-miR168b-5p
TCGCTTGGTGCAGGTCGGGAA
>ath-miR168b-3p
CCCGTCTTGTATCAACTGAAT
>ath-miR169a-5p
CAGCCAAGGATGACTTGCCGA
>ath-miR169a-3p
GGCAAGTTGTCCTTGGCTAC
>ath-miR170-5p
TATTGGCCTGGTTCACTCAGA
>ath-miR170-3p
TGATTGAGCCGTGTCAATATC
>ath-miR171a-5p
TATTGGCCTGGTTCACTCAGA
>ath-miR171a-3p
TGATTGAGCCGCGCCAATATC
>ath-miR172a
AGAATCTTGATGATGCTGCAT
>ath-miR172b-5p
GCAGCACCATTAAGATTCAC
>ath-miR172b-3p
AGAATCTTGATGATGCTGCAT
>ath-miR173-5p
TTCGCTTGCAGAGAGAAATCAC
>ath-miR173-3p
TGATTCTCTGTGTAAGCGAAA
>ath-miR159b-5p
GAGCTCCTTGAAGTTCAATGG
>ath-miR159b-3p
TTTGGATTGAAGGGAGCTCTT
>ath-miR319a
TTGGACTGAAGGGAGCTCCCT
>ath-miR319b
TTGGACTGAAGGGAGCTCCCT
>ath-miR167d
TGAAGCTGCCAGCATGATCTGG
>ath-miR169b-5p
CAGCCAAGGATGACTTGCCGG
>ath-miR169b-3p
GGCAAGTTGTCCTTCGGCTACA
>ath-miR169c
CAGCCAAGGATGACTTGCCGG
>ath-miR169d
TGAGCCAAGGATGACTTGCCG
>ath-miR169e
TGAGCCAAGGATGACTTGCCG
>ath-miR169f-5p
TGAGCCAAGGATGACTTGCCG
>ath-miR169f-3p
GCAAGTTGACCTTGGCTCTGC
>ath-miR169g-5p
TGAGCCAAGGATGACTTGCCG
>ath-miR169g-3p
TCCGGCAAGTTGACCTTGGCT
>ath-miR169h
TAGCCAAGGATGACTTGCCTG
>ath-miR169i
TAGCCAAGGATGACTTGCCTG
>ath-miR169j
TAGCCAAGGATGACTTGCCTG
>ath-miR169k
TAGCCAAGGATGACTTGCCTG
>ath-miR169l
TAGCCAAGGATGACTTGCCTG
>ath-miR169m
TAGCCAAGGATGACTTGCCTG
>ath-miR169n
TAGCCAAGGATGACTTGCCTG
>ath-miR171b-5p
AGATATTAGTGCGGTTCAATC
>ath-miR171b-3p
TTGAGCCGTGCCAATATCACG
>ath-miR171c-5p
AGATATTGGTGCGGTTCAATC
>ath-miR171c-3p
TTGAGCCGTGCCAATATCACG
>ath-miR172c
AGAATCTTGATGATGCTGCAG
>ath-miR172d-5p
GCAACATCTTCAAGATTCAGA
>ath-miR172d-3p
AGAATCTTGATGATGCTGCAG
>ath-miR390a-5p
AAGCTCAGGAGGGATAGCGCC
>ath-miR390a-3p
CGCTATCCATCCTGAGTTTCA
>ath-miR390b-5p
AAGCTCAGGAGGGATAGCGCC
>ath-miR390b-3p
CGCTATCCATCCTGAGTTCC
>ath-miR391-5p
TTCGCAGGAGAGATAGCGCCA
>ath-miR391-3p
ACGGTATCTCTCCTACGTAGC
>ath-miR393a-5p
TCCAAAGGGATCGCATTGATCC
>ath-miR393a-3p
ATCATGCTATCTCTTTGGATT
>ath-miR393b-5p
TCCAAAGGGATCGCATTGATCC
>ath-miR393b-3p
ATCATGCGATCTCTTTGGATT
>ath-miR394a
TTGGCATTCTGTCCACCTCC
>ath-miR394b-5p
TTGGCATTCTGTCCACCTCC
>ath-miR394b-3p
AGGTGGGCATACTGCCAATAG
>ath-miR395a
CTGAAGTGTTTGGGGGAACTC
>ath-miR395b
CTGAAGTGTTTGGGGGGACTC
>ath-miR395c
CTGAAGTGTTTGGGGGGACTC
>ath-miR395d
CTGAAGTGTTTGGGGGAACTC
>ath-miR395e
CTGAAGTGTTTGGGGGAACTC
>ath-miR395f
CTGAAGTGTTTGGGGGGACTC
>ath-miR396a-5p
TTCCACAGCTTTCTTGAACTG
>ath-miR396a-3p
GTTCAATAAAGCTGTGGGAAG
>ath-miR396b-5p
TTCCACAGCTTTCTTGAACTT
>ath-miR396b-3p
GCTCAAGAAAGCTGTGGGAAA
>ath-miR397a
TCATTGAGTGCAGCGTTGATG
>ath-miR397b
TCATTGAGTGCATCGTTGATG
>ath-miR398a-5p
AAGGAGTGGCATGTGAACACA
>ath-miR398a-3p
TGTGTTCTCAGGTCACCCCTT
>ath-miR398b-5p
AGGGTTGATATGAGAACACAC
>ath-miR398b-3p
TGTGTTCTCAGGTCACCCCTG
>ath-miR398c-5p
AGGGTTGATATGAGAACACAC
>ath-miR398c-3p
TGTGTTCTCAGGTCACCCCTG
>ath-miR399a
TGCCAAAGGAGATTTGCCCTG
>ath-miR399b
TGCCAAAGGAGAGTTGCCCTG
>ath-miR399c-5p
GGGCATCTTTCTATTGGCAGG
>ath-miR399c-3p
TGCCAAAGGAGAGTTGCCCTG
>ath-miR399d
TGCCAAAGGAGATTTGCCCCG
>ath-miR399e
TGCCAAAGGAGATTTGCCTCG
>ath-miR399f
TGCCAAAGGAGATTTGCCCGG
>ath-miR400
TATGAGAGTATTATAAGTCAC
>ath-miR401
CGAAACTGGTGTCGACCGACA
>ath-miR402
TTCGAGGCCTATTAAACCTCTG
>ath-miR403-5p
TGTTTTGTGCTTGAATCTAATT
>ath-miR403-3p
TTAGATTCACGCACAAACTCG
>ath-miR404
ATTAACGCTGGCGGTTGCGGCAGC
>ath-miR405a
ATGAGTTGGGTCTAACCCATAACT
>ath-miR405b
ATGAGTTGGGTCTAACCCATAACT
>ath-miR405d
ATGAGTTGGGTCTAACCCATAACT
>ath-miR406
TAGAATGCTATTGTAATCCAG
>ath-miR407
TTTAAATCATATACTTTTGGT
>ath-miR408-5p
ACAGGGAACAAGCAGAGCATG
>ath-miR408-3p
ATGCACTGCCTCTTCCCTGGC
>ath-miR156g
CGACAGAAGAGAGTGAGCAC
>ath-miR156h
TGACAGAAGAAAGAGAGCAC
>ath-miR158b
CCCCAAATGTAGACAAAGCA
>ath-miR159c
TTTGGATTGAAGGGAGCTCCT
>ath-miR319c
TTGGACTGAAGGGAGCTCCTT
>ath-miR164c-5p
TGGAGAAGCAGGGCACGTGCG
>ath-miR164c-3p
CACGTGTTCTACTACTCCAAC
>ath-miR167c-5p
TAAGCTGCCAGCATGATCTTG
>ath-miR167c-3p
TAGGTCATGCTGGTAGTTTCACC
>ath-miR172e-5p
GCAGCACCATTAAGATTCAC
>ath-miR172e-3p
GGAATCTTGATGATGCTGCAT
>ath-miR413
ATAGTTTCTCTTGTTCTGCAC
>ath-miR414
TCATCTTCATCATCATCGTCA
>ath-miR415
AACAGAGCAGAAACAGAACAT
>ath-miR416
GGTTCGTACGTACACTGTTCA
>ath-miR417
GAAGGTAGTGAATTTGTTCGA
>ath-miR418
TAATGTGATGATGAACTGACC
>ath-miR419
TTATGAATGCTGAGGATGTTG
>ath-miR420
TAAACTAATCACGGAAATGCA
>ath-miR426
TTTTGGAAATTTGTCCTTACG
>ath-miR447a-3p
TTGGGGACGAGATGTTTTGTTG
>ath-miR447a.2-3p
TATGGAAGAAATTGTAGTATT
>ath-miR447b
TTGGGGACGAGATGTTTTGTTG
>ath-miR447c-5p
CCCCTTACAATGTCGAGTAAA
>ath-miR447c-3p
TTGGGGACGACATCTTTTGTTG
>ath-miR771
TGAGCCTCTGTGGTAGCCCTCA
>ath-miR472-5p
ATGGTCGAAGTAGGCAAAATC
>ath-miR472-3p
TTTTTCCTACTCCGCCCATACC
>ath-miR773a
TTTGCTTCCAGCTTTTGTCTC
>ath-miR774a
TTGGTTACCCATATGGCCATC
>ath-miR775
TTCGATGTCTAGCAGTGCCA
>ath-miR776
TCTAAGTCTTCTATTGATGTT
>ath-miR777
TACGCATTGAGTTTCGTTGCTT
>ath-miR778
TGGCTTGGTTTATGTACACCG
>ath-miR779.2
TGATTGGAAATTTCGTTGACT
>ath-miR779.1
TTCTGCTATGTTGCTGCTCAT
>ath-miR780.1
TCTAGCAGCTGTTGAGCAGGT
>ath-miR780.2
TTCTTCGTGAATATCTGGCAT
>ath-miR781a
TTAGAGTTTTCTGGATACTTA
>ath-miR782
ACAAACACCTTGGATGTTCTT
>ath-miR822-5p
TGCGGGAAGCATTTGCACATG
>ath-miR822-3p
TGTGCAAATGCTTTCTACAGG
>ath-miR823
TGGGTGGTGATCATATAAGAT
>ath-miR825
TTCTCAAGAAGGTGCATGAAC
>ath-miR826a
TAGTCCGGTTTTGGATACGTG
>ath-miR827
TTAGATGACCATCAACAAACT
>ath-miR828
TCTTGCTTAAATGAGTATTCCA
>ath-miR829-5p
ACTTTGAAGCTTTGATTTGAA
>ath-miR829-3p.1
AGCTCTGATACCAAATGATGGAAT
>ath-miR829-3p.2
CAAATTAAAGCTTCAAGGTAG
>ath-miR830-5p
TCTTCTCCAAATAGTTTAGGTT
>ath-miR830-3p
TAACTATTTTGAGAAGAAGTG
>ath-miR831-5p
AGAAGCGTACAAGGAGATGAGG
>ath-miR831-3p
TGATCTCTTCGTACTCTTCTTG
>ath-miR832-5p
TGCTGGGATCGGGAATCGAAA
>ath-miR832-3p
TTGATTCCCAATCCAAGCAAG
>ath-miR833a-5p
TGTTTGTTGTACTCGGTCTAGT
>ath-miR833a-3p
TAGACCGATGTCAACAAACAAG
>ath-miR834
TGGTAGCAGTAGCGGTGGTAA
>ath-miR835-5p
TTCTTGCATATGTTCTTTATC
>ath-miR835-3p
TGGAGAAGATACGCAAGAAAG
>ath-miR836
TCCTGTGTTTCCTTTGATGCGTGG
>ath-miR837-5p
ATCAGTTTCTTGTTCGTTTCA
>ath-miR837-3p
AAACGAACAAAAAACTGATGG
>ath-miR838
TTTTCTTCTACTTCTTGCACA
>ath-miR839-5p
TACCAACCTTTCATCGTTCCC
>ath-miR840-5p
ACACTGAAGGACCTAAACTAAC
>ath-miR840-3p
TTGTTTAGGTCCCTTAGTTTC
>ath-miR841a-5p
TACGAGCCACTTGAAACTGAA
>ath-miR841a-3p
ATTTCTAGTGGGTCGTATTCA
>ath-miR842
TCATGGTCAGATCCGTCATCC
>ath-miR843
TTTAGGTCGAGCTTCATTGGA
>ath-miR844-5p
TGGTAAGATTGCTTATAAGCT
>ath-miR844-3p
TTATAAGCCATCTTACTAGTT
>ath-miR845a
CGGCTCTGATACCAATTGATG
>ath-miR846-5p
CATTCAAGGACTTCTATTCAG
>ath-miR846-3p
TTGAATTGAAGTGCTTGAATT
>ath-miR848
TGACATGGGACTGCCTAAGCTA
>ath-miR849
TAACTAAACATTGGTGTAGTA
>ath-miR850
TAAGATCCGGACTACAACAAAG
>ath-miR851-5p
TCTCGGTTCGCGATCCACAAG
>ath-miR851-3p
TGGGTGGCAAACAAAGACGAC
>ath-miR852
AAGATAAGCGCCTTAGTTCTG
>ath-miR853
TCCCCTCTTTAGCTTGGAGAAG
>ath-miR824-5p
TAGACCATTTGTGAGAAGGGA
>ath-miR824-3p
CCTTCTCATCGATGGTCTAGA
>ath-miR847
TCACTCCTCTTCTTCTTGATG
>ath-miR855
AGCAAAAGCTAAGGAAAAGGAA
>ath-miR854a
GATGAGGATAGGGAGGAGGAG
>ath-miR854b
GATGAGGATAGGGAGGAGGAG
>ath-miR854c
GATGAGGATAGGGAGGAGGAG
>ath-miR854d
GATGAGGATAGGGAGGAGGAG
>ath-miR856
TAATCCTACCAATAACTTCAGC
>ath-miR857
TTTTGTATGTTGAAGGTGTAT
>ath-miR858a
TTTCGTTGTCTGTTCGACCTT
>ath-miR859
TCTCTCTGTTGTGAAGTCAAA
>ath-miR860
TCAATAGATTGGACTATGTAT
>ath-miR861-5p
CCTTGGAGAAATATGCGTCAA
>ath-miR861-3p
GATGGATATGTCTTCAAGGAC
>ath-miR862-5p
TCCAATAGGTCGAGCATGTGC
>ath-miR862-3p
ATATGCTGGATCTACTTGAAG
>ath-miR863-5p
TTATGTCTTGTTGATCTCAAT
>ath-miR863-3p
TTGAGAGCAACAAGACATAAT
>ath-miR864-5p
TCAGGTATGATTGACTTCAAA
>ath-miR864-3p
TAAAGTCAATAATACCTTGAAG
>ath-miR865-5p
[truncated: 19,029 more rows]
